# Supplementary material for: Validation of microRNA-199b as A Promising Predictor of Outcome and Response to Neoadjuvant Treatment in Locally Advanced Rectal Cancer Patients
Source: Cancers (Basel). 2021 Oct 5;13(19):5003. doi: 10.3390/cancers13195003 (PMC8507802; doi:10.3390/cancers13195003)
Supplement: Supplementary file 1 [file cancers-13-05003-s001.zip]

Archive with 5 entries (5 files):
- Figure S2.ppt
- Figure S1.ppt
- Table S3.pdf
- Table S1.pdf
- Table S2.pdf
